# Supplementary material for: Path Analysis Reveals the Direct Effect of PCB28 Exposure on Cognitive Dysfunction in Older Chinese Females
Source: Int J Environ Res Public Health. 2022 Jun 7;19(12):6958. doi: 10.3390/ijerph19126958 (PMC9222330; doi:10.3390/ijerph19126958)
Supplement: Supplementary file 1 [file ijerph-19-06958-s001.zip]

Archive with 1 entries (1 files):
- ijerph-1537367-supplementary.pdf
